# Supplementary material for: Genetic Evidence of Active Circulation and Evolution of Diverse Penguin Siadenoviruses in Antarctica Based on Partial DNA Sequences
Source: Transbound Emerg Dis. 2025 Nov 30;2025:5932514. doi: 10.1155/tbed/5932514 (PMC12682450; doi:10.1155/tbed/5932514)
Supplement: Supporting Information 2 — Figure S1 Comparison of complete hexon proteins of penguin siadenoviruses generated by SWISS-MODEL. (A) 3D modeling of complete hexon proteins of CPAdV10-2, CPAdV10-6, and APAdV23-9 based on the hexon protein of fowl adenovirus C4 (8roq). The 3D models using three adenoviral hexons were aligned, and expected DE1, FG1, and FG2 regions of hexon proteins are marked in red, yellow, and orange, respectively. (B) Comparison of the expected DE1, FG1, and FG2 regions of hexon proteins of CPAdV10-2 (green), CPAdV10-6 (yellow), and APAdV23-9 (red). [file 5932514.f2.xlsx]

## Sheet: Title
Title: Genetic Evidence of Active Circulation and Evolution of Diverse Penguin Siadenoviruses in Antarctica Based on Partial DNA Sequences
Author list: Sook-Young Lee, Sanghee Kim, Ji Hee Kim, Jong-U Kim, Jeong-Hoon Kim, Jihee Kim, Younggeun Oh, Jin-Won Song

## Sheet: STable 1
Supplementary Table 1. Adenoviruses detected in Antarctic birds and reference adenovius used for analysis in this study
Animals	Species	Collection Date	Collection Site	Abbreviation/organism	Accession No.	Reference gene
Gentoo Penguin	Pygoscelis papua	44959	Fildes Peninsula	SAd4	XCO35553	partial Hexon
Gentoo Penguin	Pygoscelis papua	44959	Fildes Peninsula	SAd5	XCO35554	partial Hexon
Gentoo Penguin	Pygoscelis papua	44960	Fildes Peninsula	SAd12	XCO35555	partial Hexon
Gentoo Penguin	Pygoscelis papua	44961	Fildes Peninsula	SAd19	XCO35556	partial Hexon
Gentoo Penguin	Pygoscelis papua	44961	Fildes Peninsula	SAd23	XCO35557	partial Hexon
Chinstrap Penguin	Pygoscelis antarcticus	44960	Fildes Peninsula	SAd27	XCO35558	partial Hexon
Chinstrap Penguin	Pygoscelis antarcticus	44960	Fildes Peninsula	SAd28	XCO35559	partial Hexon
Chinstrap Penguin	Pygoscelis antarcticus	44960	Fildes Peninsula	SAd30	XCO35560	partial Hexon
Gentoo Penguin	Pygoscelis papua	44965	Fildes Peninsula	SAd43	XCO35561	partial Hexon
Gentoo Penguin	Pygoscelis papua	44965	Fildes Peninsula	SAd45	XCO35562	partial Hexon
Gentoo Penguin	Pygoscelis papua	44965	Fildes Peninsula	SAd48	XCO35563	partial Hexon
Gentoo Penguin	Pygoscelis papua	44969	Fildes Peninsula	SAd50	XCO35564	partial Hexon
Gentoo Penguin	Pygoscelis papua	44969	Fildes Peninsula	SAd51	XCO35565	partial Hexon
Humboldt penguin	Spheniscus humboldti	2011	Peru	Sh12003	ATY47788	partial DNA pol
Humboldt penguin	Spheniscus humboldti	2011	Peru	Sh12034	ATY47789	partial DNA pol
Humboldt penguin	Spheniscus humboldti	2011	Peru	Sh12009	ATY47790	partial DNA pol
Chinstrap Penguin	Pygoscelis antarcticus	39814	Barton Peninsular	CSP09-1	Accession No.	Hexon
Chinstrap Penguin	Pygoscelis antarcticus	40179	Barton Peninsular	CSP10-2	ABL78138, ABL78146	Hexon, DNA pol
Chinstrap Penguin	Pygoscelis antarcticus	40179	Barton Peninsular	CSP10-3	ABL78160, ABL78168	Hexon, DNA pol
Chinstrap Penguin	Pygoscelis antarcticus	40179	Barton Peninsular	CSP10-6	Accession No.	Hexon, DNA pol
Gentoo Penguin	Pygoscelis papua	40179	Barton Peninsular	GP10-4	ABL78182, ABL87190	Hexon, DNA pol
Gentoo Penguin	Pygoscelis papua	40179	Barton Peninsular	GP10-5	ABL78204, ABL87212	Hexon, DNA pol
Gentoo Penguin	Pygoscelis papua	40179	Barton Peninsular	GP10-6	Accession No.	Hexon
Gentoo Penguin	Pygoscelis papua	40179	Barton Peninsular	GP10-7	Accession No.	Hexon
South Polar Skua	Stercorarius maccormicki	39479	Barton Peninsular	SPSAdV-1	YP_0049359369, YP_004935931	Hexon, DNA pol
Harris hawk	Parabuteo unicinctus	-	United Kingdom	RAdV-1	YP_004414808, YP_004414800	Hexon, DNA pol
Psittacine	Agapornis roseicollis	44682	USA	PsAdV-D	WXH80978, WXH80995	Hexon, DNA pol
Frog	-	-	-	FrAdV-1	NP_062443, NP_062435	Hexon, DNA pol
Great tis	Parus major	2020	Germany	GtAdV	UVZ42955, QZW33239	Hexon, DNA pol
Psittacine	Neophema chrysogaster	2017	Australia	PsAdV-F	QZW33251, QZW33243	Hexon, DNA pol
Turkey	-	-	-	TAdV-1	AP_000486, AP_000478	Hexon, DNA pol
Gentoo Penguin	Pygoscelis papua	42736	Barton Peninsular	GP17-6	PX453683, PX453686	partial Hexon, partial DNA pol
Chinstrap Penguin	Pygoscelis antarcticus	44927	Barton Peninsular	CSP23-5	PX453684, PX453687	partial Hexon, partial DNA pol
Chinstrap Penguin	Pygoscelis antarcticus	44927	Barton Peninsular	CSP23-6	PX453685, PX453688	partial Hexon, partial DNA pol
Adelie Penguin	Pygoscelis adeliae	45270	Inexpressible Island	AP23-8	PX453681	complete Hexon
Adelie Penguin	Pygoscelis adeliae	45270	Inexpressible Island	AP23-9	PX453682, PX453689	complete Hexon, partial DNA pol
			Turkey siadenovirus A
			Frog adenovirus 1
			Psittacine siadenovirus F
			Raptor adenovirus 1
			Skua adenovirus 1
			Siadenovirus sp.
			Psittacine siadenovirus D
			Psittacine siadenovirus 1

## Sheet: STable 2
Supplementary Table 2. Average pLDDT scores# for each hypervariable region of the hexon protein predicted by AlphaFold2
Target	DE1	FG1	FG2
CSPAdV-2	86.55	81.22	72.87
CSPAdV-6	83.66	78.11	75.42
APAdV-9	88.43	82.65	78.36
#pLDDT > 90, high accuracy; pLDDT > 70, lower accuracy threshold

## Sheet: STable 3
Supplementary Table 3. Values calculated by SWISS-MODEL for simulation of the hexon protein structures
Target	Template strain	Template search			Build model
		GMQE¶	QSQE¶	Identity	QMEANDisCo Global¶	QMEAN Z-Scores§
CSPAdV-2	2INY (Fowl aviadenovirus 1)	0.62	0.6	54.32	0.57±0.05	-6.38
	6QI5 (Lizard adenovirus 2)	0.73	0.62	53.58	0.65±0.05	-3.33
	8ROQ (Fowl aviadenovirus C)	0.73	0.59	54.06	0.66±0.05	-3.88
CSPAdV-6	2INY (Fowl aviadenovirus 1)	0.66	0.61	54.32	0.57±0.05	-6.27
	6QI5 (Lizard adenovirus 2)	0.73	0.62	52.91	0.64±0.05	-3.36
	8ROQ (Fowl aviadenovirus C)	0.73	0.59	53.62	0.66±0.05	-3.69
APAdV-9	2INY (Fowl aviadenovirus 1)	0.7	0.52	62.88	0.57±0.05	-4.95
	6QI5 (Lizard adenovirus 2)	0.78	0.74	60.57	0.60±0.05	-3.55
	8ROQ (Fowl aviadenovirus C)	0.77	0.73	60.38	0.62±0.05	-3.48
¶Higher scores in GMQE, QSQE, and QMEANDisCo Global are better quality. (0 < Values < 1).
§QMEAN Z-Score clse to 0 indicates good quality, while below -4 indicates poor quality.

## Sheet: STable 4
Supplementary Table 4. Measurement of protein structure similarity in DE1, FG1, and FG2 regions (RMSD/TM-score)
	Variable Regions	RMSD/TM-score
		AlphaFold2		SWISS-MODEL
		CSP10-2	CSP10-6	CSP10-2	CSP10-6
AP23-9	DE1	1.07/0.97	1.09/0.97	1.16/0.92	1.01/0.91
	FG1	0.91/0.97	1.95/0.9	1.06/0.96	1.06/0.96
	FG2	1.68/0.88	1.62/0.8	2.01/0.88	1.69/0.93
